# Supplementary material for: Age-Specific Physiological Adjustments of Spirodela polyrhiza to Sulfur Deficiency
Source: Plants (Basel). 2025 Jun 20;14(13):1907. doi: 10.3390/plants14131907 (PMC12252187; doi:10.3390/plants14131907)
Supplement: Supplementary file 1 [file plants-14-01907-s001.zip]

Archive with 1 entries (1 files):
- plants-3654148-supplementary.pdf
